# Supplementary material for: Poorer survival in prenatally diagnosed trisomy 18 infants compared with postnatally diagnosed cases: a single-center study
Source: PeerJ. 2026 Jul 8;14:e21515. doi: 10.7717/peerj.21515 (PMC13355608; doi:10.7717/peerj.21515)
Supplement: Supplemental Information 2 [file peerj-14-21515-s002.xlsx]

## Sheet: Pregnancy
maternal age (y)	Year	Parity primi=0, multi=1	Gestational weeks at prenatal test （week）	Care plan I=intensive N=non-intensive	Mode of delivery VD=verginal delivery, CS= Caesarean section	IUFD or Still birth (Yes=1/No=0)	Gestational weeks at (still)birth (week)	Birth weight at (still)birth (g)	Gender	Apgar score at 1min	Apgar score at 5min	Survival at discharge (Yes=1/No=0)	Survival time (month)
30	2005	1	30	N	CS	0	34.1	1120	F	1	1	0	0
34	2008	1	28	N	VD	0	41.3	1474	F	4	9	0	2
39	2009	1	32	I	CS	0	36.2	1822	F	5	9	0	7
35	2010	1	30	N	VD	1	35.4	1434	M
36	2010	0	30	N	VD	1	34.1	886	F
40	2012	1	28	N	CS	0	32	1478	F	1	1	0	0
30	2012	0	35	N	VD	1	39.3	2002	F
37	2012	1	27	N	VD	0	37.5	1722	F	4	6	0	0
25	2013	0	34	N	VD	0	37.3	1732	F	2	4	0	0
39	2014	0	26	N	VD	1	27	734	M
38	2014	1	37	N	VD	0	37.6	1976	M	1	1	0	0
40	2014	0	17	I	CS	0	37.5	1490	F	3	6	0	3
34	2015	0	24	N	VD	1	38.4	1782	F
37	2015	1	26	N	VD	0	40.4	2265	F	3	3	1	4
40	2017	0	28	I	CS	0	40.2	1992	M	4	8	0	7
34	2019	1	32	N	VD	1	40.2	1966	M
38	2020	1	27	N	CS	0	39.6	2052	F	4	6	1	0
38	2021	1	33	N	VD	1	39.6	1618	M
39	2022	1	24	N	VD	1	39	1032	F
27	2022	0	28	I	VD	0	40.4	1910	F	4	8	1	12
37	2022	0	23	N	VD	1	31.2	488	M
38	2017	1	33	I	VD	0	41.2	1664	M	4	9	0	5
32	2023	1	27	N	VD	0	37.3	1582	M	4	7	0	3
29	2024	1	22	N	VD	0	40.5	2170	F	4	4	1	1
44	2024	0	31	N	VD	1	38.4	1418	F

## Sheet: Live birth
gender	Year	maternal age (y)	Parity primi=0, multi=1	Gestatiol weeks at birth (week)	Birth weight at birth (g)	Apgar score at 1min	Apgar score at 5min	Prenatal diagnosis No=0, Yes=1	Mode of delivery VD=verginal delivery, CS= Caesarean section	Surgical treatment	anomaly	Care policy I=intenisive N=non-intensive	final outcome death=0, alive=1	Survival time (month)
F	2005	30	1	34.1	1120	1	1	1	CS		TEF VSD	N	0	0
F	2007	39	1	41.4	2264	10	10	0	VD	Cardiac	VSD	I	1	12
F	2008	34	1	41.3	1474	4	9	1	VD		VSD	N	0	2
F	2009	39	1	36.2	1822	5	9	1	CS	GI	TEF VSD	I	0	7
M	2010	40	1	30.3	1050	3	6	0	CS		VSD	I	0	12
F	2010	39	1	41.1	2240			0	VD	Cardiac	DORV	I	1	12
F	2012	40	1	32	1478	1	1	1	CS		VSD	N	0	0
F	2012	37	1	37.5	1722	4	6	1	VD		AVSD	N	0	0
F	2013	25	0	37.3	1732	2	4	1	VD		TOF TEF	N	0	0
F	2014	40	0	37.5	1490	3	6	1	CS	GI	TEF VSD	I	0	3
M	2014	38	1	37.6	1976	1	1	1	VD		VSD PDA	N	0	0
F	2014	35	1	37.6	1884	1	6	0	VD		VSD	N	0	0
F	2015	43	1	37.5	1806	5	8	0	CS	Cardiac	VSD	I	1	12
F	2015	31	1	36.1	1917	4	6	0	CS		PDA	I	1	12
F	2015	37	1	40.4	2265	3	3	1	VD		Truncus	N	1	4
M	2017	38	1	41.2	1664	4	9	1	VD		DORV	I	0	5
M	2017	40	0	40.2	1992	4	8	1	CS	Cardiac	VSD PDA	I	0	7
F	2019	24	0	37.3	1470	8	8	0	VD	GI	VSD TEF	I	0	6
F	2019	39	1	37.5	1644	3	9	0	CS		DORV	I	0	6
M	2012	39	0	36.6	1902	4	7	0	CS	Cardiac	VSD	I	0	7
F	2020	38	1	39.3	2052	4	6	1	VD		HLHS	N	0	0
F	2022	27	0	40.4	1910	4	8	1	VD	Cardiac	VSD PDA	I	1	12
F	2022	36	1	39.2	1931	2	9	0	VD	Tracheotomy	AS	I	0	5
M	2023	32	1	37.3	1582	4	7	1	VD		VSD	N	0	3
F	2024	29	1	40.5	2170	4	4	1	VD		VSD	N	0	1
